# Supplementary material for: Real-Time On-Site Diagnosis of Quarantine Pathogens in Plant Tissues by Nanopore-Based Sequencing
Source: Pathogens. 2022 Feb 2;11(2):199. doi: 10.3390/pathogens11020199 (PMC8876587; doi:10.3390/pathogens11020199)
Supplement: Supplementary file 1 [file pathogens-11-00199-s001.zip]

Archive with 1 entries (1 files):
- pathogens-1557484-supplementary.pdf
